# Supplementary material for: Genome-wide identification and comprehensive analysis of tubby-like protein gene family in multiple crops
Source: Front Plant Sci. 2022 Dec 14;13:1093944. doi: 10.3389/fpls.2022.1093944 (PMC9795058; doi:10.3389/fpls.2022.1093944)
Supplement: Supplementary Table 1 — Basic information of TLP genes in all species which were analyzed in this work. [file Table_1.xlsx]

## Sheet: Sheet1
Species	Name	Protein ID	CHR	CHR.start	CHR.end	Gene ID
Glycine max	GmTLP17	transcript:KRH21960	GmChr13	37172857	37177184	GLYMA_13G269600
	GmTLP16	transcript:KRH27356	GmChr12	39007582	39012363	GLYMA_12G230000
	GmTLP8	transcript:KRH71532	GmChr2	15665164	15669403	GLYMA_02G152700
	GmTLP2	transcript:KRH11270	GmChr15	7632350	7637574	GLYMA_15G098200
	GmTLP1	transcript:RCW19097	GmChr13	32842156	32847391	GLYMA_13G214900
	GmTLP5	transcript:KRH70300	GmChr2	7065191	7069984	GLYMA_02G081800
	GmTLP10	transcript:KRH76777	GmChr1	51062693	51065984	GLYMA_01G173700
	GmTLP11	transcript:KRH28692	GmChr11	5217819	5220924	GLYMA_11G069400
	GmTLP12	transcript:KRH69894	GmChr2	4997177	5000647	GLYMA_02G055300
	GmTLP4	transcript:KRH08694	GmChr16	32644114	32647317	GLYMA_16G167200
	GmTLP3	transcript:KRH10476	GmChr15	3899625	3904237	GLYMA_15G049500
	GmTLP7	transcript:KRH35143	GmChr10	45540859	45544813	GLYMA_10G224900
	GmTLP15	transcript:KRH08239	GmChr16	29520366	29523874	GLYMA_16G138100
	GmTLP6	transcript:KRH43964	GmChr8	14693692	14697939	GLYMA_08G183100
	GmTLP13	transcript:KRH50927	GmChr7	42930241	42933025	GLYMA_07G251800
	GmTLP9	transcript:KRG91652	GmChr20	40499805	40503848	GLYMA_20G166900
	GmTLP14	transcript:KRH15179	GmChr14	6170745	6174605	GLYMA_14G073500
	GmTLP18	transcript:KRH05837	GmChr17	40615440	40619578	GLYMA_17G251500
	GmTLP19	transcript:KRH02194	GmChr17	1661386	1663779	GLYMA_17G022700
	GmTLP20	transcript:KRH23693	GmChr13	45665835	45667907	GLYMA_13G371500
Hordeum vulgare	HvTLP7	transcript:HORVU3Hr1G061930.1	HvChr3H	472279099	472287622	HORVU3Hr1G061930
	HvTLP8	transcript:HORVU1Hr1G076900.2	HvChr1H	515953868	515958515	HORVU1Hr1G076900
	HvTLP4	transcript:HORVU2Hr1G124880.6	HvChr2H	759409956	759412269	HORVU2Hr1G124880
	HvTLP6	transcript:HORVU6Hr1G068970.3	HvChr6H	477793481	477796749	HORVU6Hr1G068970
	HvTLP1	transcript:HORVU1Hr1G074940.10	HvChr1H	509509361	509512163	HORVU1Hr1G074940
	HvTLP5	transcript:HORVU4Hr1G020110.3	HvChr4H	97776397	97781833	HORVU4Hr1G020110
	HvTLP2	transcript:HORVU3Hr1G083290.1	HvChr3H	602734953	602738326	HORVU3Hr1G083290
	HvTLP3	transcript:HORVU5Hr1G040000.2	HvChr5H	292644564	292650756	HORVU5Hr1G040000
	HvTLP9	transcript:HORVU6Hr1G029710.3	HvChr6H	121775238	121778503	HORVU6Hr1G029710
Sorghum bicolor	SbTLP9	transcript:EES03425	SbChr3	59246050	59250618	SORBI_3003G253800
	SbTLP12	transcript:OQU78419	SbChr9	57061616	57065103	SORBI_3009G230500
	SbTLP10	transcript:EES18499	SbChr9	54672164	54677972	SORBI_3009G195900
	SbTLP2	transcript:KXG39376	SbChr1	66019188	66024669	SORBI_3001G372000
	SbTLP1	transcript:EES19596	SbChr9	50862631	50865965	SORBI_3009G152200
	SbTLP8	transcript:EES07397	SbChr4	61181480	61185155	SORBI_3004G267600
	SbTLP11	transcript:EER97690	SbChr2	75729659	75733235	SORBI_3002G408300
	SbTLP7	transcript:OQU82627	SbChr6	60822255	60826353	SORBI_3006G277200
	SbTLP3	transcript:KXG23033	SbChr8	4664070	4669091	SORBI_3008G047400
	SbTLP4	transcript:EES01812	SbChr3	68382920	68386377	SORBI_3003G368000
	SbTLP6	transcript:EES08030	SbChr5	4485830	4488512	SORBI_3005G047300
	SbTLP5	transcript:KXG24166	SbChr7	241106	246294	SORBI_3007G002500
	SbTLP13	transcript:OQU84489	SbChr4	5216449	5219276	SORBI_3004G064700
	SbTLP14	transcript:KXG29622	SbChr4	5216678	5219045	SORBI_3004G064700
Arabidopsis thaliana	AtTLP10	transcript:AT1G25280.1	AtChr1	8863768	8866894	AT1G25280
	AtTLP3	transcript:AT2G47900.3	AtChr2	19610923	19613232	AT2G47900
	AtTLP1	transcript:AT1G76900.2	AtChr1	28881539	28885023	AT1G76900
	AtTLP5	transcript:AT1G43640.1	AtChr1	16439367	16441941	AT1G43640
	AtTLP2	transcript:AT2G18280.2	AtChr2	7945998	7948468	AT2G18280
	AtTLP11	transcript:AT5G18680.1	AtChr5	6228163	6230630	AT5G18680
	AtTLP6	transcript:AT1G47270.2	AtChr1	17326530	17328772	AT1G47270
	AtTLP9	transcript:AT3G06380.1	AtChr3	1936073	1938221	AT3G06380
	AtTLP7	transcript:AT1G53320.1	AtChr1	19890935	19893504	AT1G53320
	AtTLP8	transcript:AT1G16070.1	AtChr1	5510301	5513980	AT1G16070
	AtTLP4	transcript:AT1G61940.2	AtChr1	22897399	22898575	AT1G61940
Oryza sativa Japonica	OsTLP9	transcript:Os01t0674500-01	OsChr1	27716240	27721217	Os01g0674500
	OsTLP11	transcript:Os05t0560400-00	OsChr5	27892619	27895727	Os05g0560400
	OsTLP10	transcript:Os05t0514300-01	OsChr5	25497335	25501606	Os05g0514300
	OsTLP12	transcript:Os01t0759100-01	OsChr1	31927136	31930005	Os01g0759100
	OsTLP7	transcript:Os07t0667000-01	OsChr7	28173219	28176820	Os07g0667000
	OsTLP8	transcript:Os02t0705300-01	OsChr2	29108515	29112062	Os02g0705300
	OsTLP14	transcript:Os03t0351400-01	OsChr3	13164567	13167540	Os03g0351400
	OsTLP1	transcript:Os05t0437900-01	OsChr5	21460347	21463248	Os05g0437900
	OsTLP3	transcript:Os04t0687900-01	OsChr4	35176157	35179771	Os04g0687900
	OsTLP4	transcript:Os12t0163400-01	OsChr12	3212528	3217692	Os12g0163400
	OsTLP5	transcript:Os01t0866800-01	OsChr1	37535953	37539344	Os01g0866800
	OsTLP2	transcript:Os08t0103300-01	OsChr8	187111	191782	Os08g0103300
Triticum aestivum	TaTLP27	transcript:TraesCS3B02G304600.1	TaTLP3B	489351796	489357884	TraesCS3B02G304600
	TaTLP28	transcript:TraesCS3D02G270500.1	TaTLP3D	375192883	375198704	TraesCS3D02G270500
	TaTLP29	transcript:TraesCS3A02G270800.1	TaTLP3A	498229063	498236193	TraesCS3A02G270800
	TaTLP32	transcript:TraesCS1D02G336400.1	TaTLP1D	426594732	426599965	TraesCS1D02G336400
	TaTLP30	transcript:TraesCS1A02G333900.1	TaTLP1A	521639465	521644810	TraesCS1A02G333900
	TaTLP31	transcript:TraesCS1B02G347200.1	TaTLP1B	576214515	576219702	TraesCS1B02G347200
	TaTLP15	transcript:TraesCS4D02G164200.1	TaTLP4D	263942259	263951686	TraesCS4D02G164200
	TaTLP9	transcript:TraesCS4B02G166400.1	TaTLP4B	359720980	359725154	TraesCS4B02G166400
	TaTLP14	transcript:TraesCS4A02G140800.1	TaTLP4A	217650945	217655140	TraesCS4A02G140800
	TaTLP24	transcript:TraesCS2D02G122900.1	TaTLP2D	71760333	71764271	TraesCS2D02G122900
	TaTLP25	transcript:TraesCS2B02G141800.1	TaTLP2B	108231966	108235902	TraesCS2B02G141800
	TaTLP26	transcript:TraesCS2A02G120900.1	TaTLP2A	70871585	70874771	TraesCS2A02G120900
	TaTLP17	transcript:TraesCS2D02G584900.1	TaTLP2D	644092500	644096696	TraesCS2D02G584900
	TaTLP18	transcript:TraesCS2A02G574000.1	TaTLP2B	769219974	769224027	TraesCS2A02G574000
	TaTLP21	transcript:TraesCS6B02G300200.1	TaTLP6B	538363931	538367345	TraesCS6B02G300200
	TaTLP23	transcript:TraesCS6D02G252800.1	TaTLP6D	357002985	357006388	TraesCS6D02G252800
	TaTLP20	transcript:TraesCS2B02G613800.1	TaTLP2B	792989380	792993260	TraesCS2B02G613800
	TaTLP22	transcript:TraesCS6A02G272800.1	TaTLP6A	499397353	499400701	TraesCS6A02G272800
	TaTLP1	transcript:TraesCS1B02G282900.1	TaTLP1B	491982334	491985719	TraesCS1B02G282900
	TaTLP2	transcript:TraesCS1D02G273200.1	TaTLP1D	367428819	367432097	TraesCS1D02G273200
	TaTLP3	transcript:TraesCS1A02G273100.1	TaTLP1A	466926989	466930294	TraesCS1A02G273100
	TaTLP5	transcript:TraesCS3B02G411000.1	TaTLP3B	647677832	647681346	TraesCS3B02G411000
	TaTLP12	transcript:TraesCS4D02G110100.1	TaTLP4D	89537236	89541764	TraesCS4D02G110100
	TaTLP13	transcript:TraesCS4A02G209000.1	TaTLP4A	502027604	502031875	TraesCS4A02G209000
	TaTLP4	transcript:TraesCS3A02G378300.1	TaTLP3A	627862041	627865523	TraesCS3A02G378300
	TaTLP19	transcript:TraesCS4B02G112600.1	TaTLP4B	126597077	126601325	TraesCS4B02G112600
	TaTLP10	transcript:TraesCS5A02G124100.1	TaTLP5A	271047547	271055963	TraesCS5A02G124100
	TaTLP16	transcript:TraesCS5B02G123800.1	TaTLP5B	223123708	223131424	TraesCS5B02G123800
	TaTLP11	transcript:TraesCS5D02G132000.1	TaTLP5D	209642704	209649175	TraesCS5D02G132000
	TaTLP6	transcript:TraesCS7A02G326400.1	TaTLP7A	474295765	474299062	TraesCS7A02G326400
	TaTLP7	transcript:TraesCS7D02G323100.1	TaTLP7D	412885155	412887588	TraesCS7D02G323100
	TaTLP8	transcript:TraesCS7B02G227000.1	TaTLP7B	427302357	427305757	TraesCS7B02G227000
	TaTLP35	transcript:TraesCS6A02G149400.1	TaTLP6A	131443174	131445054	TraesCS6A02G149400
	TaTLP34	transcript:TraesCS6D02G138700.1	TaTLP6D	107796126	107797969	TraesCS6D02G138700
	TaTLP33	transcript:TraesCS6B02G177300.1	TaTLP6B	195126645	195128781	TraesCS6B02G177300
Setaria italica	SiTLP11	transcript:KQL06381	SiChr5	32936430	32940120	SETIT_002004mg
	SiTLP12	transcript:KQL14348	SiChr3	10712958	10716794	SETIT_022503mg
	SiTLP10	transcript:KQL14752	SiChr3	13662729	13668954	SETIT_021669mg
	SiTLP13	transcript:KQL07067	SiChr5	37442507	37445836	SETIT_001914mg
	SiTLP2	transcript:KQK90879	SiChr9	46354836	46359245	SETIT_035994mg
	SiTLP8	transcript:KQL31136	SiChr1	35847349	35850797	SETIT_017269mg
	SiTLP9	transcript:KQL27069	SiChr2	47681165	47684562	SETIT_030090mg
	SiTLP1	transcript:KQL15310	SiChr5	18808163	18811265	SETIT_022016mg
	SiTLP6	transcript:KQL12665	SiChr5	257420	261303	SETIT_022083mg
	SiTLP3	transcript:KQK99578	SiChr7	33608120	33612204	SETIT_010144mg
	SiTLP5	transcript:KQK93711	SiChr8	3455489	3457851	SETIT_027530mg
	SiTLP7	transcript:KQL07877	SiChr5	42299039	42302485	SETIT_001261mg
	SiTLP4	transcript:KQL00158	SiChr6	239933	244022	SETIT_013731mg
	SiTLP14	transcript:KQL28455	SiChr1	6021524	6023506	SETIT_017366mg
Zea mays	ZmTLP4	transcript:Zm00001d011578_T003	ZmChr8	154851191	154856045	Zm00001d011578
	ZmTLP3	transcript:Zm00001d043895_T002	ZmChr3	213249521	213254004	Zm00001d043895
	ZmTLP12	transcript:Zm00001d038691_T001	ZmChr6	162624149	162628635	Zm00001d038691
	ZmTLP11	transcript:Zm00001d029165_T001	ZmChr1	60879438	60888283	Zm00001d029165
	ZmTLP6	transcript:Zm00001d017773_T001	ZmChr5	206380933	206384191	Zm00001d017773
	ZmTLP9	transcript:Zm00001d051568_T001	ZmChr4	162975759	162979667	Zm00001d051568
	ZmTLP5	transcript:Zm00001d002896_T001	ZmChr2	26117809	26122010	Zm00001d002896
	ZmTLP1	transcript:Zm00001d023523_T002	ZmChr10	8711082	8717821	Zm00001d023523
	ZmTLP14	transcript:Zm00001d042724_T001	ZmChr3	178236350	178240115	Zm00001d042724
	ZmTLP2	transcript:Zm00001d053179_T001	ZmChr4	218421396	218425679	Zm00001d053179
	ZmTLP7	transcript:Zm00001d038310_T001	ZmChr6	154166396	154172068	Zm00001d038310
	ZmTLP8	transcript:Zm00001d052765_T002	ZmChr4	200038358	200042350	Zm00001d052765
	ZmTLP13	transcript:Zm00001d015485_T001	ZmChr5	93095266	93097731	Zm00001d015485
