# Supplementary material for: Genome-wide identification and comprehensive analysis of tubby-like protein gene family in multiple crops
Source: Front Plant Sci. 2022 Dec 14;13:1093944. doi: 10.3389/fpls.2022.1093944 (PMC9795058; doi:10.3389/fpls.2022.1093944)
Supplement: Supplementary Table 2 — The protein sequences of OsTLP6, ZmTLP10 and ZmTLP15. [file Table_2.xlsx]

## Sheet: Sheet1
OsTLP6	MSFRSIVRDVRDGFGSLSRRGFEVRILGHRRGKSHGAVHELHDPVPVIQSSCWASLPPELLRDIIERLEESEATWPSRKHVVACAGVCRTWREMCKEIVKNPELCGKITFPISLSLGHEMELCSVSLGGISLRRPTICTSLLALLCLLTMANSFYQQKETGMQHVQNM*
ZmTLP10	MVESFLLRRLPIASYAQPQPQPAAAPGFDFLSEVYGAASFAGPNAGDYGGEMGFLDIVEPKAASATLVDGATGLGACKVEPGLAKSGGTFGAGAGAAPPAALASKKKRVEGMLSKNLMVEHRRRKRLNDRLHATVRHAQDQQGPRKAMPFSSMIQEMKGKIGAISLRGVLRFRPGGHAGAGRAPAAEPDEASREGCWAQLPFELLRMVLVRVEDQEPRWPARSAIVPGPRDAPLKCFIRRDRAAQSYSLCLGVTDGLADDGKFLLAARKCRRPACTEYLISLDAKNTSAGSYIGKLRSNFLRTKFTVYDAHPPCARAAVSKGYMIGSAQVSPGVPARNYMVSHISY
ZmTLP15	MAETPRPTPFSPSTCRSSPLRPHACSSSGPAPFAAYSTHCKRSGPRKRGPLLSVVPPPPSPSSLPLDSLPLDSLPLHLTAPTPTPWRSHQTLTPPHSFLSPATQALVLAISSHPLPTLAAFLASRRDELLRADITSLLKALELPGHWEWALALLRWAGKEGATDASALELVVRALGREGQHCVLLDEMPLPPSSRLDVSAYTTVLHALELFAELQRLGYEIKRDKSKTTYHLYLCLTTAVLTENGEFLLSARRNRKTSCTSILSRWMLTTYQDLPTHIGKLRSNFLSTKFMISNMQPPYSGAVVPHAGRTNRRFDSRKVSLRKVSPKLRQVIDLKRHFKRAGKSTALPKYNAQRPAH
