# Supplementary material for: Genome-wide identification and comprehensive analysis of tubby-like protein gene family in multiple crops
Source: Front Plant Sci. 2022 Dec 14;13:1093944. doi: 10.3389/fpls.2022.1093944 (PMC9795058; doi:10.3389/fpls.2022.1093944)
Supplement: Supplementary Table 4 — Orthogroups in seven crops. [file Table_4.xlsx]

## Sheet: Sheet1
	Gm	Hv	Sb	Os	Ta	Si	Zm
Orthogroup1	GmTLP17	HvTLP8	SbTLP9	OsTLP9	TaTLP30	SiTLP5	ZmTLP4
	GmTLP16	HvTLP7	SbTLP6	OsTLP4	TaTLP31	SiTLP3	ZmTLP1
	GmTLP13	HvTLP5	SbTLP10	OsTLP12	TaTLP32	SiTLP11	ZmTLP12
		HvTLP3	SbTLP3	OsTLP10	TaTLP29	SiTLP13	ZmTLP3
				OsTLP11	TaTLP27	SiTLP12	ZmTLP2
					TaTLP28	SiTLP10
					TaTLP13
					TaTLP19
					TaTLP12
					TaTLP10
					TaTLP16
					TaTLP11
Orthogroup2	GmTLP15	HvTLP6	SbTLP8	OsTLP8	TaTLP22	SiTLP8	ZmTLP9
	GmTLP11				TaTLP21		ZmTLP6
	GmTLP12				TaTLP23
	GmTLP10
Orthogroup3	GmTLP2		SbTLP11	OsTLP14	TaTLP26	SiTLP2	ZmTLP11
	GmTLP8		SbTLP2	OsTLP7	TaTLP25	SiTLP9
	GmTLP1				TaTLP24
					TaTLP14
					TaTLP9
					TaTLP15
Orthogroup4	GmTLP9	HvTLP1	SbTLP4	OsTLP5	TaTLP3	SiTLP4	ZmTLP5
	GmTLP4	HvTLP4	SbTLP1	OsTLP1	TaTLP1	SiTLP7	ZmTLP14
	GmTLP3	HvTLP2	SbTLP5	OsTLP3	TaTLP2	SiTLP6	ZmTLP8
	GmTLP7		SbTLP7	OsTLP2	TaTLP18	SiTLP1
	GmTLP6				TaTLP20
	GmTLP5				TaTLP17
					TaTLP4
					TaTLP5
					TaTLP6
					TaTLP8
					TaTLP7
Orthogroup5	GmTLP20	HvTLP9	SbTLP14		TaTLP35	SiTLP14	ZmTLP13
					TaTLP33
					TaTLP34
Orthogroup6	GmTLP14
Orthogroup7	GmTLP18
Orthogroup8	GmTLP19
Orthogroup9							ZmTLP7
Orthogroup10			SbTLP12
