# Supplementary material for: Genome-wide identification and comprehensive analysis of tubby-like protein gene family in multiple crops
Source: Front Plant Sci. 2022 Dec 14;13:1093944. doi: 10.3389/fpls.2022.1093944 (PMC9795058; doi:10.3389/fpls.2022.1093944)
Supplement: Supplementary Table 5 — Ka/Ks ratios and divergence times of TLP gene pairs in same species. [file Table_5.xlsx]

## Sheet: Sheet1
Seq1	Seq2	Ka	Ks	Ka/Ks ratio	Date (Mya)	Duplication type
GmTLP15	GmTLP12	0.0257882	0.103645	0.248813	5.69477	WGD or segmental duplication
GmTLP6	GmTLP3	0.00927448	0.0887822	0.104463	4.87814	WGD or segmental duplication
GmTLP16	GmTLP17	0.0218843	0.141668	0.154475	7.78398	WGD or segmental duplication
GmTLP1	GmTLP2	0.0248841	0.0798678	0.311567	4.38834	WGD or segmental duplication
GmTLP1	GmTLP19	0.128951	0.63915	0.201753	35.1181	WGD or segmental duplication
GmTLP2	GmTLP19	0.157301	0.673365	0.233604	36.9981	WGD or segmental duplication
SbTLP9	SbTLP12	0.213433	1.06662	0.200102	58.6055	WGD or segmental duplication
SbTLP4	SbTLP1	0.107392	1.17815	0.0911534	64.7334	WGD or segmental duplication
OsTLP9	OsTLP12	0.29407	1.56437	0.18798	85.9542	WGD or segmental duplication
OsTLP9	OsTLP11	0.114822	0.900088	0.127567	49.4554	WGD or segmental duplication
OsTLP12	OsTLP10	0.23416	0.849524	0.275637	46.6772	WGD or segmental duplication
OsTLP5	OsTLP4	0.196152	3.01229	0.0651172	165.51	WGD or segmental duplication
OsTLP5	OsTLP3	0.20173	2.31437	0.0871641	127.163	WGD or segmental duplication
OsTLP5	OsTLP1	0.0970644	0.977482	0.0993003	53.7078	WGD or segmental duplication
OsTLP14	OsTLP7	0.136237	0.869299	0.15672	47.7637	WGD or segmental duplication
OsTLP4	OsTLP3	0.220635	NaN	NaN	NaN	WGD or segmental duplication
OsTLP3	OsTLP2	0.150058	1.19182	0.125906	65.4847	WGD or segmental duplication
TaTLP29	TaTLP27	0.0101299	0.0707139	0.143252	3.88538	WGD or segmental duplication
TaTLP27	TaTLP28	0.00378271	0.0883683	0.0428062	4.8554	WGD or segmental duplication
TaTLP29	TaTLP28	0.00748758	0.0615941	0.121563	3.38429	WGD or segmental duplication
TaTLP30	TaTLP32	0.0113831	0.0592476	0.192128	3.25536	WGD or segmental duplication
TaTLP31	TaTLP32	0.0144336	0.0608892	0.237048	3.34556	WGD or segmental duplication
TaTLP30	TaTLP31	0.0138503	0.0672666	0.205901	3.69597	WGD or segmental duplication
TaTLP14	TaTLP15	0.0111974	0.0588707	0.190203	3.23465	WGD or segmental duplication
TaTLP9	TaTLP15	0.00890962	0.0372432	0.239228	2.04633	WGD or segmental duplication
TaTLP26	TaTLP24	0.0120678	0.0709484	0.170093	3.89826	WGD or segmental duplication
TaTLP25	TaTLP24	0.00842198	0.082947	0.101535	4.55753	WGD or segmental duplication
TaTLP26	TaTLP25	0.0132241	0.0980679	0.134847	5.38835	WGD or segmental duplication
TaTLP18	TaTLP17	0.00284473	0.143559	0.0198158	7.88785	WGD or segmental duplication
TaTLP20	TaTLP17	0.00284811	0.105436	0.0270125	5.79321	WGD or segmental duplication
TaTLP18	TaTLP20	0.00568229	0.131966	0.0430586	7.25091	WGD or segmental duplication
TaTLP22	TaTLP21	0.00627728	0.0918995	0.0683059	5.04942	WGD or segmental duplication
TaTLP21	TaTLP23	0.00524065	0.0848601	0.0617564	4.66264	WGD or segmental duplication
TaTLP22	TaTLP23	0.00782978	0.112328	0.0697044	6.17188	WGD or segmental duplication
TaTLP3	TaTLP1	0.00977372	0.115805	0.0843983	6.36289	WGD or segmental duplication
TaTLP1	TaTLP2	0.0029285	0.0979918	0.0298851	5.38417	WGD or segmental duplication
TaTLP3	TaTLP2	0.115222	0.73764	0.156203	40.5297	WGD or segmental duplication
TaTLP2	TaTLP4	0.115222	0.73764	0.156203	40.5297	WGD or segmental duplication
TaTLP2	TaTLP5	0.122011	0.792015	0.154051	43.5173	WGD or segmental duplication
TaTLP3	TaTLP4	0.11289	0.728928	0.154871	40.051	WGD or segmental duplication
TaTLP3	TaTLP5	0.112828	0.756417	0.149161	41.5614	WGD or segmental duplication
TaTLP1	TaTLP5	0.117857	0.771153	0.152833	42.371	WGD or segmental duplication
TaTLP4	TaTLP5	0.00197304	0.112297	0.0175698	6.17018	WGD or segmental duplication
TaTLP5	TaTLP16	0.220668	1.55525	0.141886	85.4533	WGD or segmental duplication
TaTLP5	TaTLP11	0.229637	1.75395	0.130926	96.3707	WGD or segmental duplication
TaTLP13	TaTLP12	0.00401238	0.0948006	0.0423244	5.20882	WGD or segmental duplication
TaTLP19	TaTLP12	0.00300702	0.0876417	0.0343104	4.81548	WGD or segmental duplication
TaTLP12	TaTLP10	0.121488	1.01784	0.119359	55.9251	WGD or segmental duplication
TaTLP12	TaTLP16	0.122822	0.997672	0.123109	54.8171	WGD or segmental duplication
TaTLP12	TaTLP11	0.121499	1.01726	0.119437	55.8934	WGD or segmental duplication
TaTLP13	TaTLP19	0.00300627	0.128154	0.0234582	7.04144	WGD or segmental duplication
TaTLP13	TaTLP10	0.120279	1.0072	0.119419	55.3407	WGD or segmental duplication
TaTLP13	TaTLP16	0.121609	0.987338	0.123169	54.2493	WGD or segmental duplication
TaTLP13	TaTLP11	0.12029	1.03156	0.11661	56.6791	WGD or segmental duplication
TaTLP1	TaTLP4	0.111087	0.734745	0.151191	40.3706	WGD or segmental duplication
TaTLP19	TaTLP10	0.11968	1.06518	0.112357	58.5265	WGD or segmental duplication
TaTLP19	TaTLP16	0.121009	1.0308	0.117394	56.6371	WGD or segmental duplication
TaTLP19	TaTLP11	0.119691	1.06455	0.112433	58.4919	WGD or segmental duplication
TaTLP10	TaTLP16	0.00401473	0.0531195	0.0755792	2.91866	WGD or segmental duplication
TaTLP10	TaTLP11	0.00501632	0.0464365	0.108025	2.55146	WGD or segmental duplication
TaTLP16	TaTLP11	0.00704053	0.0531048	0.132578	2.91785	WGD or segmental duplication
TaTLP6	TaTLP8	0.00488323	0.0920573	0.0530455	5.05809	WGD or segmental duplication
TaTLP6	TaTLP7	0.00488323	0.10569	0.0462032	5.80715	WGD or segmental duplication
TaTLP8	TaTLP7	0.00291498	0.0981896	0.0296873	5.39503	WGD or segmental duplication
TaTLP35	TaTLP33	0.0116376	0.0743938	0.156433	4.08757	WGD or segmental duplication
TaTLP35	TaTLP34	0.0115498	0.0727402	0.158781	3.99671	WGD or segmental duplication
TaTLP33	TaTLP34	0.00870837	0.0867677	0.100364	4.76746	WGD or segmental duplication
SiTLP12	SiTLP11	0.13915	0.850269	0.163654	46.7181	WGD or segmental duplication
SiTLP10	SiTLP13	0.215393	0.900133	0.23929	49.4578	WGD or segmental duplication
SiTLP1	SiTLP7	0.110957	1.18921	0.0933037	65.3409	WGD or segmental duplication
ZmTLP9	ZmTLP6	0.0408324	0.33213	0.122941	18.2489	WGD or segmental duplication
