# Supplementary material for: Genome-wide identification and comprehensive analysis of tubby-like protein gene family in multiple crops
Source: Front Plant Sci. 2022 Dec 14;13:1093944. doi: 10.3389/fpls.2022.1093944 (PMC9795058; doi:10.3389/fpls.2022.1093944)
Supplement: Supplementary Table 6 — Ka/Ks ratios of OsTLPs with TLPs from other species. [file Table_6.xlsx]

## Sheet: 水稻-大豆
Seq_1	Seq_2	Ka	Ks	Ka_Ks
Os-Gm
OsTLP5	GmTLP7	0.176791	NaN	NaN
OsTLP5	GmTLP4	0.192578	NaN	NaN
OsTLP5	GmTLP5	0.194473	NaN	NaN
OsTLP5	GmTLP9	0.171013	NaN	NaN
OsTLP5	GmTLP6	0.175734	3.66002	0.0480145
OsTLP8	GmTLP10	0.254649	NaN	NaN
OsTLP8	GmTLP11	0.259045	NaN	NaN
OsTLP8	GmTLP12	0.276438	NaN	NaN
OsTLP14	GmTLP19	0.251111	3.01427	0.0833073
OsTLP14	GmTLP13	0.240899	2.41653	0.0996881
OsTLP3	GmTLP9	0.16823	NaN	NaN
OsTLP1	GmTLP7	0.137272	NaN	NaN
OsTLP7	GmTLP1	0.238074	1.9261	0.123604
OsTLP7	GmTLP2	0.247837	1.80116	0.137598
OsTLP7	GmTLP13	0.266539	2.12491	0.125435
Os-Hv
OsTLP12	HvTLP8	0.291064	1.23438	0.235797
OsTLP5	HvTLP1	0.118055	1.59218	0.0741466
OsTLP9	HvTLP7	0.0531195	0.496767	0.106931
OsTLP5	HvTLP2	0.0768597	0.928074	0.0828164
OsTLP4	HvTLP2	0.208203	NaN	NaN
OsTLP4	HvTLP3	0.0654351	0.674472	0.0970169
OsTLP8	HvTLP6	0.0622969	0.505989	0.123119
OsTLP1	HvTLP1	0.0578641	1.05397	0.0549013
OsTLP10	HvTLP8	0.145487	0.646069	0.225187
OsTLP1	HvTLP2	0.102216	1.34204	0.0761651
OsTLP11	HvTLP7	0.11908	0.946194	0.125851
Os-Sb
OsTLP9	SbTLP9	0.0620748	0.472258	0.131442
OsTLP5	SbTLP4	0.0614573	0.706736	0.0869594
OsTLP12	SbTLP9	0.310656	1.87937	0.165298
OsTLP5	SbTLP6	0.223881	2.3116	0.0968512
OsTLP9	SbTLP12	0.197284	0.927572	0.212688
OsTLP12	SbTLP10	0.264843	0.929761	0.28485
OsTLP5	SbTLP1	0.106506	1.12637	0.0945574
OsTLP4	SbTLP4	0.209976	NaN	NaN
OsTLP4	SbTLP7	0.252312	NaN	NaN
OsTLP4	SbTLP3	0.0792658	0.774666	0.102323
OsTLP8	SbTLP8	0.0709912	0.567996	0.124985
OsTLP14	SbTLP2	0.0597252	0.638203	0.0935834
OsTLP14	SbTLP11	0.177823	0.946997	0.187776
OsTLP3	SbTLP4	0.207914	1.96394	0.105866
OsTLP3	SbTLP6	0.251792	2.97277	0.0846994
OsTLP3	SbTLP7	0.130498	0.973182	0.134094
OsTLP3	SbTLP5	0.158819	1.24925	0.127132
OsTLP3	SbTLP3	0.231999	2.01673	0.115037
OsTLP11	SbTLP9	0.143074	0.971747	0.147234
OsTLP1	SbTLP4	0.0919061	1.00228	0.0916974
OsTLP1	SbTLP1	0.0432645	0.657591	0.0657925
OsTLP10	SbTLP10	0.0887672	0.609468	0.145647
OsTLP11	SbTLP12	0.170853	0.820883	0.208133
OsTLP7	SbTLP2	0.170836	0.820117	0.208307
OsTLP7	SbTLP11	0.169639	0.533537	0.317953
OsTLP2	SbTLP7	0.167493	1.24158	0.134903
OsTLP2	SbTLP5	0.0874845	0.750859	0.116513
Os-At
OsTLP8	AtTLP2	0.326106	NaN	NaN
OsTLP14	AtTLP3	0.204577	NaN	NaN
OsTLP7	AtTLP11	0.348451	NaN	NaN
Os-Ta
OsTLP5	TaTLP3	0.116168	1.73394	0.0669967
OsTLP12	TaTLP30	0.253666	1.09986	0.230635
OsTLP5	TaTLP1	0.116233	1.49836	0.0775739
OsTLP12	TaTLP31	0.252051	0.97227	0.259239
OsTLP5	TaTLP2	0.120388	1.75543	0.0685804
OsTLP12	TaTLP32	0.252324	1.07707	0.23427
OsTLP5	TaTLP4	0.078546	0.98554	0.0796984
OsTLP9	TaTLP29	0.0497521	0.477945	0.104096
OsTLP5	TaTLP5	0.0777562	0.99808	0.0779058
OsTLP9	TaTLP27	0.0430167	0.507056	0.0848362
OsTLP5	transcript:TraesCS3D02G371600.1	0.0768664	1.00628	0.076387
OsTLP9	TaTLP28	0.0416819	0.523097	0.0796829
OsTLP4	TaTLP10	0.0626888	0.745258	0.0841168
OsTLP4	TaTLP16	0.0649507	0.749124	0.0867022
OsTLP4	TaTLP11	0.0665183	0.707122	0.094069
OsTLP8	TaTLP22	0.0539399	0.467435	0.115396
OsTLP8	TaTLP21	0.0576736	0.483985	0.119164
OsTLP8	TaTLP23	0.0591655	0.491064	0.120484
OsTLP14	TaTLP26	0.150344	0.931087	0.161472
OsTLP14	TaTLP25	0.148331	0.89699	0.165365
OsTLP14	TaTLP24	0.148353	0.913465	0.162407
OsTLP14	TaTLP14	0.0532305	0.594616	0.0895207
OsTLP14	TaTLP15	0.0532374	0.534876	0.0995323
OsTLP3	TaTLP20	0.116319	0.872616	0.133299
OsTLP3	TaTLP6	0.151121	1.38022	0.10949
OsTLP3	TaTLP8	0.155359	1.39845	0.111094
OsTLP1	TaTLP3	0.0542379	0.88358	0.0613843
OsTLP10	TaTLP30	0.088384	0.546502	0.161727
OsTLP1	TaTLP1	0.0540667	0.843992	0.0640606
OsTLP10	TaTLP31	0.087953	0.478889	0.18366
OsTLP10	TaTLP32	0.0891972	0.470658	0.189516
OsTLP1	TaTLP2	0.0572961	0.96696	0.0592538
OsTLP11	TaTLP29	0.107947	0.885064	0.121965
OsTLP1	TaTLP4	0.105762	1.35218	0.0782161
OsTLP11	TaTLP27	0.111698	0.864667	0.129181
OsTLP1	TaTLP5	0.104549	1.46208	0.0715074
OsTLP11	TaTLP28	0.112435	0.845897	0.132919
OsTLP1	transcript:TraesCS3D02G371600.1	0.10282	1.3879	0.0740828
OsTLP7	TaTLP26	0.158097	0.468968	0.337117
OsTLP7	TaTLP25	0.156599	0.458951	0.341211
OsTLP7	TaTLP24	0.156767	0.454338	0.345044
OsTLP2	TaTLP6	0.0997973	0.850636	0.117321
OsTLP2	TaTLP8	0.0988703	0.839139	0.117823
OsTLP2	TaTLP7	0.0970191	0.873712	0.111042
Os-Si
OsTLP5	SiTLP1	0.131374	1.14159	0.11508
OsTLP9	SiTLP12	0.122567	0.789797	0.155188
OsTLP12	SiTLP10	0.259633	0.98045	0.26481
OsTLP12	SiTLP12	0.301831	1.40753	0.21444
OsTLP5	SiTLP6	0.209237	4.06126	0.0515202
OsTLP9	SiTLP11	0.058244	0.474392	0.122776
OsTLP12	SiTLP13	0.186764	0.467262	0.399699
OsTLP5	SiTLP7	0.0615305	0.691156	0.0890255
OsTLP9	SiTLP13	0.299147	1.40112	0.213505
OsTLP12	SiTLP11	0.311125	1.37792	0.225793
OsTLP4	SiTLP1	0.164276	2.76074	0.0595044
OsTLP4	SiTLP6	0.233797	NaN	NaN
OsTLP4	SiTLP3	0.07147	0.819961	0.0871627
OsTLP8	SiTLP8	0.0663295	0.540642	0.122687
OsTLP14	SiTLP9	0.154371	0.932668	0.165515
OsTLP14	transcript:KQK90881	0.0514421	0.531861	0.0967209
OsTLP3	SiTLP6	0.0915737	0.724659	0.126368
OsTLP3	SiTLP7	0.215063	2.62793	0.0818375
OsTLP3	SiTLP4	0.156835	1.09496	0.143234
OsTLP3	SiTLP3	0.220831	2.23966	0.0985999
OsTLP1	SiTLP1	0.0469859	0.69667	0.0674435
OsTLP10	SiTLP10	0.0814032	0.569768	0.142871
OsTLP11	SiTLP12	0.111819	0.667856	0.167429
OsTLP1	SiTLP7	0.0965002	1.13679	0.0848881
OsTLP10	SiTLP13	0.208273	0.873133	0.238535
OsTLP11	SiTLP11	0.133515	0.841878	0.158592
OsTLP7	SiTLP9	0.127008	0.49582	0.256157
OsTLP7	transcript:KQK90881	0.165158	0.805769	0.204969
OsTLP2	SiTLP6	0.149683	1.39325	0.107435
OsTLP2	SiTLP4	0.0955873	0.673456	0.141935
Os-Zm
OsTLP5	ZmTLP14	0.0652418	0.919543	0.0709502
OsTLP9	ZmTLP3	0.0858516	0.534772	0.160539
OsTLP5	ZmTLP7	0.181986	2.34753	0.0775223
OsTLP12	ZmTLP12	0.261804	1.17395	0.223011
OsTLP9	ZmTLP4	0.0689346	0.440251	0.15658
OsTLP4	ZmTLP14	0.204615	NaN	NaN
OsTLP8	ZmTLP9	0.0838217	0.646292	0.129696
OsTLP8	ZmTLP6	0.0726654	0.703325	0.103317
OsTLP14	ZmTLP11	0.0562464	0.69038	0.0814716
OsTLP3	ZmTLP5	0.119079	0.968316	0.122976
OsTLP3	ZmTLP14	0.203407	2.87576	0.0707317
OsTLP1	ZmTLP14	0.0972501	1.50668	0.0645461
OsTLP11	ZmTLP3	0.164273	1.00777	0.163006
OsTLP10	ZmTLP12	0.0918176	0.642124	0.14299
OsTLP1	ZmTLP7	0.0937559	1.35715	0.0690829
OsTLP11	ZmTLP4	0.142617	0.955838	0.149206
OsTLP7	ZmTLP11	0.179696	0.794915	0.226056
OsTLP2	transcript:Zm00001d052765_T002	0.0966121	0.784557	0.123142
