# Supplementary material for: Genome-wide identification and comprehensive analysis of tubby-like protein gene family in multiple crops
Source: Front Plant Sci. 2022 Dec 14;13:1093944. doi: 10.3389/fpls.2022.1093944 (PMC9795058; doi:10.3389/fpls.2022.1093944)
Supplement: Supplementary Table 7 — The expression values of OsTLPs, ZmTLPs and TaTLPs in multiple tissues. [file Table_7.xlsx]

## Sheet: Sheet1
Tissues	Seedling Root	Mature Leaf	Young Leaf	SAM	Young Inflorescence	Inflorescence P2	Inflorescence P3	Inflorescence P4	Inflorescence P5	Inflorescence P6	Seed S1	Seed S2	Seed S3	Seed S4	Seed S5
OsTLP1	4811.93	5631.66	5543.07	4464.57	5990.92	4927.87	5603.86	5306.94	2649.63	4339.84	5273.56	3417.82	4307.78	4842.59	3770.91
OsTLP2	2346.22	1348.8	2498.46	879.77	997.82	1400.17	1547.18	1444.44	2693.93	2385.91	2172.4	1885.45	1801.42	2025.52	2354.27
OsTLP3	119.67	402.22	1236.93	495.64	437.39	51.75	283.08	563.05	831.06	318.38	450.83	169.6	277.5	409.89	219.43
OsTLP4	3799.43	4503.85	2959.53	4481.62	5464.48	5107.76	5009.61	5052.06	3854.29	3332.03	3588.73	3528.5	3890.65	3328.59	1565.24
OsTLP5	5360.88	1159.93	2170.92	1618.59	2190.74	1897.04	1720.52	1647.89	2069.66	1629.23	1742.61	1613.28	1872.92	1919.31	943.21
OsTLP7	1449.16	1818.83	1608.32	837.54	736.66	920.88	1059.27	857.41	1944.25	1487.49	1635.5	1444.36	1276.47	1272.52	1041.66
OsTLP8	1466.13	640.9	395.16	5534.15	3652.31	3626.02	3311.4	2723.98	2520.78	1211.28	1341.92	1191.05	1756.42	1393.75	815.1
OsTLP9	1061.75	1942.51	1717.43	829.23	1798.02	1575.92	1795.82	1635.17	1051.89	1526.19	1082.56	1036.29	973.72	917.6	547.06
OsTLP10	5332.63	4391.3	2494.97	3457.68	4611.5	4903.97	4083.69	3658.68	3622.06	6998.81	3554.72	5015.08	2745.09	4310.5	5472.76
OsTLP11	145.65	241.56	290.16	152.95	248.6	71.55	188.01	260.36	184.07	339.93	178.24	110.74	99.14	38.26	43.81
OsTLP12	13.49	27.96	52.03	24.25	80.18	31.43	45.39	44.73	32.78	73	46.36	63	147.98	195	312.09
OsTLP14	1247.31	389.46	697.51	861.3	863.04	737.83	1082.47	1021.22	1635.87	1022.93	351.92	403.59	985.22	635.67	426.15
Tissues	Shoot_tip_V5	Seed_2DAP	Meiotic_Tassel_V18	Immature_Tassel_V13	ThreeDAS-MZEZ	Internode_24DAP	V13-BR-Node6	V7-CR-Nodes1-3	Fourth_Internode_V9	Coleoptile_6DAS_Primary_Root	SevenDAS-PR-Z1	Pooled_Leaves_V1	SevenDAS-PR-Z3	Immature_Leaf_V9	Seed_24DAP	Silks_R1	Endosperm_20DAP	SevenDAS-PR-Z2	Tip_of_Stage_2_leaf_V7	ThreeDAS-CorticalParenchyma	Tip_of_Stage_2_leaf_V5	Leaf_30DAP	SevenDAS-RootSystem	ThreeDAS-DZ	Internode_18DAP	Endosperm_12DAP	Seed_16DAP	Thirteenth_Leaf_R2	Endosperm_22DAP	Leaf_6DAP	Eleventh_Leaf_V9	Endosperm_16DAP	Seed_22DAP	Base_of_Stage_2_leaf_V5	Prepollination_Cob_R1	Seed_8DAP	V13-CR-Node5	Topmost_Leaf_V3	Thirteenth_Leaf_V9	Endosperm_24DAP	Anthers_R1	Base_of_Stage_2_leaf_V7	Coleoptile_6DAS_GH	Embryo_20DAP	Immature_Cob_V18	Seed_12DAP	Seed_20DAP	Pericarp_18DAP	SevenDAS-PR-Z4
ZmTLP1	71.94	66.15	38.09	44.45	47.8	56.3	67.89	48.9	49.13	37.62	50.98	40.77	51.36	35.83	17.01	72.77	10.42	46.43	33.42	34.91	41.5	77.86	37.63	30.89	50.81	26.94	33.26	60.87	9.6	60.94	29.37	18.42	16.82	63.05	65.84	50.91	44.73	37.77	26.37	10.01	119.17	44.98	45.53	50.11	52.34	32.72	17.11	33.31	42.85
ZmTLP2	44.6	31.69	30.38	30.16	25.24	16.59	18.33	20.5	34.28	28.22	28.26	11.06	33.16	41.67	21.42	29.85	20.03	29.09	5.21	25.39	7.21	11.41	29.54	35.05	17.91	37.02	32.87	15.19	17.61	12.48	19.26	34.01	20.66	51.98	39.94	19.38	28.56	13.75	26.49	15.47	7.9	47.07	33.1	53.15	32.48	30.15	22.47	20.81	22.93
ZmTLP3	16.16	15.77	17.66	13.94	14.07	17.33	20.22	21.27	16.23	15.38	14.86	4.8	20.41	8.16	10.2	16.29	10.84	20.37	4.57	12.89	3.62	12.02	15.74	16.9	17.43	19.6	15.33	7.16	10.97	10.53	5.2	11.65	12.31	8.86	15.5	16.54	18.15	5.69	6.63	9.16	46.56	13.09	18.03	14.01	15.01	19.9	11.78	18.53	21.53
ZmTLP4	30.74	33.58	34.18	34.44	22.41	34.06	33.06	44.89	36.17	25.24	25.25	16.88	35.1	19.56	16.34	24.89	13.19	36.34	18.46	29.23	12.19	19.17	33.61	32.93	35.7	24.26	22.5	16.49	13.4	24.51	18.59	16.65	18.13	17.08	34.13	32.09	36.15	14.8	19.15	11.46	12.39	24.11	24.52	30.69	38.09	29.88	17.41	27.67	41.4
ZmTLP5	15.67	23.57	48.75	12.07	2.02	35.26	23.49	24.27	7.32	9.23	3.63	19.67	19.59	16.31	13.77	17.96	12.02	17.58	23.32	4.13	25.91	68.8	15.59	12.31	46.43	12.4	22.37	43.37	6.93	90.03	19.97	14.23	10.5	17.24	18.01	33.17	25.55	28.55	18.62	9.63	40.71	11.95	20.39	13.81	10.69	25.84	14.68	49.56	33.45
ZmTLP6	34.19	34.71	20.58	38.28	14.14	2.03	19.65	10.87	28.98	14.45	16.41	3.22	12.71	15.03	8.81	55.27	6.95	13.07	2.06	6.21	1.76	1.16	10.82	9.76	2.32	19.19	15.54	1.14	5.99	1.05	6.95	14.08	8.35	17.62	45.07	21.74	13.89	6.32	10.1	6.3	4.4	23.05	21.85	21.78	56.23	17.3	7.97	11.67	5.4
ZmTLP7	24.06	24.52	24.15	28.19	15.97	22.24	26.54	25.69	21.87	23.39	18.02	10.02	17.13	24.61	7.36	13.86	5.37	19.63	6.31	14.16	5.23	11.72	24.18	16.56	20.37	10.17	12.86	13.05	5.96	13.94	18.3	14.01	7.48	22.59	20.32	18.29	20.26	7.44	20.53	6.7	16.16	25.02	20.84	12.92	29.51	13.84	5.44	26.44	29.33
ZmTLP8	8.48	14.61	14.41	10.01	4.76	27.05	9.09	22.87	7.8	9.55	6.95	5.47	16.65	6.52	6.87	13.34	5.29	13.28	5.22	14.88	6.63	19.19	13.9	10.14	23.92	8.53	9.23	6.91	5.48	11.33	5.52	4.26	7.87	8.81	14.63	14.16	16.82	6.3	5.28	4.35	12.97	9.47	7.5	9.61	13.67	11.84	6.97	13.32	25.55
ZmTLP9	36.66	35.13	16.23	39.42	18.52	2.09	16.09	7.86	32.48	14.65	18.37	1.65	11.24	21.06	5.61	53.21	3.01	10.51	1.16	5.16	1.7	1.63	8.14	5.26	2.44	10.43	12.53	0.62	2.87	1.26	3.34	7.06	5.09	22.47	43.24	22.14	11.79	4.93	5.26	2.89	2.55	25.94	22.67	24.11	55.58	13.18	5.1	12.49	2.32
ZmTLP11	13.32	18.38	30.54	18.2	22.51	27.84	23.37	45.1	12	41.11	29.38	12.78	44.1	25.48	10.81	29.5	8.26	46.21	13.32	58.47	11.82	30.56	43.91	44.87	39.58	12.77	19.83	16.41	7.16	16.12	19.47	15.15	9.37	19.03	21.35	25.76	60.87	16.41	19.85	7.98	24.49	20.21	17.81	12.65	14.07	20.19	10.98	29.41	49.46
ZmTLP12	21.48	29.26	45.77	17.85	10.82	60.62	22.62	34.16	16.63	19.65	14.04	18.23	41.7	28.5	8.77	37.67	6.88	31.65	13.24	27.35	14.16	53.43	35.9	27.52	60.44	8.16	18.21	41.19	5.01	42.41	31.7	8.55	9.26	23.44	24.41	46.67	50.71	17.73	33.35	5.75	55.74	19.35	11.71	9.95	21.32	33.3	10.62	54.07	59.08
ZmTLP13	13.09	7.65	0.45	11.8	1.27	0	0.78	0.75	8.49	2.09	1.41	0	1.29	3.82	0.67	0.08	0.05	3.42	0	0.05	0	0	1.93	1.44	0	7.69	0.84	0	0.09	0	0.08	0.29	1.4	5.03	10.12	2.64	0.95	0.24	0.39	0.12	0	15.95	6.89	17.66	13.81	5.51	1.22	0.4	0.11
ZmTLP14	31.22	27.05	54.57	30.44	36.88	17.38	30.06	127.14	18.84	74.77	58.87	11.66	112.37	38.66	20.36	27.35	19.1	132.79	9.24	77.05	7.43	18.99	88.77	75.54	19.74	29.28	36.77	11.26	18.52	16.34	20.56	23.72	21.09	40.41	29.81	23.34	65.02	17.02	22.86	17.3	29.69	33.39	29.74	21.25	33.52	28.18	20.25	20.59	119.29
GeneID	Roots,seedling stage	Root, three leaf stage	Root, flag leaf stage	Leaf, seedling stage	Leaf, tillering stage	Leaf, 2 dpa	Stem, 1cm spike	Stem, two node detectable	Stem, anthesis	Spike, two nodes detectable	Spike, flag leaf stage	Grain, 2dpa	Spike, anthesis	Grain, 14 dpa	Grain, 30 dpa
TaTLP1	3.16	0.51	3.13	2.94	3.66	3.99	4.2	4.11	4.24	4.04	4.29	3.24	3.92	4.91	2.98
TaTLP2	4.07	1.03	3.32	2.94	4.26	3.57	4.6	4.78	5.1	4.53	4.17	3.22	4.06	5.08	3
TaTLP3	3.16	0.54	3.03	2.29	3.37	3.11	3.74	4.16	4.11	3.36	3.58	3.09	3.33	4.37	2.79
TaTLP4	2.87	0	0.26	1.46	1.22	2.96	4.76	5.41	5.15	2.65	3.08	4.12	3.73	3.42	3.32
TaTLP5	0	0	0	1.13	0.94	1.98	4.51	5.18	5.07	2.63	2.83	3.56	3.58	3.9	4.52
TaTLP6	3.03	0	4.21	1.64	1.74	3.29	2.52	3.75	3.12	1.22	2.81	3.07	1.52	2.49	2.88
TaTLP7	3.55	0	5.04	1.58	2.04	3.28	3.13	3.88	3.37	1.83	2.92	2.89	1.65	2.26	2.22
TaTLP8	3.77	0	4.95	1.27	1.06	2.27	2.45	3.53	2.69	0	1.93	2.53	0.88	1.71	2
TaTLP9	4.89	0	1.94	3.35	3.19	1.95	3	2.89	2.97	3.06	3.8	3.47	3.38	3.34	3.25
TaTLP10	3.31	0.02	0.96	2.41	2.17	1.5	2.29	1.94	2.22	3.12	3.39	3.15	2.89	2.53	2.6
TaTLP11	2.53	0	0	2.13	1.93	0.9	1.66	1.48	1.99	2.79	3.36	2.83	2.76	2.16	1.81
TaTLP12	3.23	0.9	1.55	2.55	2.58	2.76	2.63	2.78	2.78	3.77	3.79	3.53	3.21	3.17	2.84
TaTLP13	3.26	1	1.96	2.51	2.6	2.33	3.06	3.06	3.08	4.01	4.07	3.59	3.49	3.32	3.09
TaTLP14	2.91	0	0	2.67	1.56	0.48	1.71	1.28	1.36	2.5	2.87	2.91	2.25	1.73	2.25
TaTLP15	4.13	0.04	1.64	3.19	2.24	1.73	2.33	1.98	2.29	2.99	3.5	3.66	3.15	2.75	2.88
TaTLP16	2.36	0	0	1.61	0.95	0	1.9	1.06	1.66	2.92	3.4	2.43	2.93	2.19	1.48
TaTLP17	3.03	0.52	1.39	2.5	1.2	0.54	3.38	3.63	2.99	2.72	3.71	3.47	3.24	3.28	4.78
TaTLP18	3.51	0.22	1.46	3.25	2.31	1.86	3.6	3.73	2.89	3.18	4	3.76	3.85	3.73	4.89
TaTLP19	3.23	0.81	1.35	2.19	2.33	2.28	2.6	2.63	2.54	3.74	3.88	3.35	3.66	2.92	3.06
TaTLP20	3.29	0.37	2.25	2.4	1.83	0.45	3.47	3.51	2.94	3.05	3.67	3.89	3.21	3.39	4.8
TaTLP21	3.06	0	0	2.32	2.38	0	3.12	2.83	3.09	4.42	4.4	1.97	4.31	2.89	2.67
TaTLP22	2.62	0	0	2.1	2.19	0	2.81	2.04	2.77	4.43	4.25	1.97	4.07	2.61	0.83
TaTLP23	2.69	0.29	0	2.39	2.49	0	3.23	2.75	3.15	4.53	4.32	2.31	4.46	2.84	2.03
TaTLP24	0.25	0	1.98	0.06	0.48	0	0	0.24	0	0.72	1.5	1.41	0.67	0	1.08
TaTLP25	0	0	2.14	0.31	0.61	0	0	0.37	0	1.05	1.04	0.43	1.26	0	0.75
TaTLP26	0	0	2.34	0	0	0	0	0.03	0	1.08	0.91	1.59	1.07	0.11	0.65
TaTLP27	1.72	0	1.52	0.8	1.45	2.08	1.4	0.21	0	2.24	2.42	1.56	0.71	2.47	1.31
TaTLP28	3.25	0.31	2.9	2.54	3.15	3.84	3.35	2.24	2.78	3.78	3.98	2.99	3.03	3.81	3.04
TaTLP29	3.64	0.58	2.62	2.81	3.32	3.59	3.55	2.28	2.58	3.98	4.07	3.04	2.92	3.69	2.93
TaTLP30	2.84	0.58	2.64	2.75	3.76	4.6	3.35	3.66	3.3	3	3.22	3.71	3.43	4.2	4.7
TaTLP31	3.63	0.32	1.92	2.86	4.44	5.47	3.09	3.06	3.29	3.11	3.23	3.24	3.36	4.83	4.19
TaTLP32	3.84	0.59	2.57	2.58	3.6	4.55	3.2	2.85	2.77	3.49	3.31	2.87	3.15	4.33	3.32
TaTLP33	0	0	0	0	0	0	1.09	1.13	1.44	1.33	0	0	1.98	0	0
TaTLP34	0	0	0	0	0	0	0	0	0	0	0	0	0	0	0
TaTLP35	0	0	0	0	0	0	0	0	0	0	0	0	0	0	0
[truncated: 30 more columns]
