# Supplementary material for: Genome-wide identification and comprehensive analysis of tubby-like protein gene family in multiple crops
Source: Front Plant Sci. 2022 Dec 14;13:1093944. doi: 10.3389/fpls.2022.1093944 (PMC9795058; doi:10.3389/fpls.2022.1093944)
Supplement: Supplementary Table 8 — The expression values of OsTLPs in different stresses. [file Table_8.xlsx]

## Sheet: Sheet1
GeneID	Drought_Root	Salt_Root	Cold_Root
OsTLP1	2.02	1.74	0.83
OsTLP2	1.24	1.12	0.6
OsTLP3	1.45	1.63	1.71
OsTLP4	1.86	1.54	1.23
OsTLP5	1.23	1.01	0.78
OsTLP7	0.66	0.72	0.9
OsTLP8	0.98	1.18	0.81
OsTLP9	0.9	0.82	1.54
OsTLP10	1.45	1.22	1.31
OsTLP11	1.42	1.17	0.76
OsTLP12	2.72	1.1	2.15
OsTLP14	1.72	1.89	1.23
