# Supplementary material for: Genome-wide identification and comprehensive analysis of tubby-like protein gene family in multiple crops
Source: Front Plant Sci. 2022 Dec 14;13:1093944. doi: 10.3389/fpls.2022.1093944 (PMC9795058; doi:10.3389/fpls.2022.1093944)
Supplement: Supplementary Table 9 — Primers used in this article. [file Table_9.xlsx]

## Sheet: Sheet1
a. Primers for qRT-PCR
OsTLP1-F	GCTTTCCAGGCATTTGCAA
OsTLP1-R	CAGGCCAGTTTTGTGTCGAA
OsTLP3-F	GACACGCAGCCTCCATACAAT
OsTLP3-R	TCGTCCGTTCTTGTGAGCAA
OsTLP4-F	CAAAGAACCCTTCCAGCACCTA
OsTLP4-R	CGAGTCCCCAAGACATTCAGTT
OsTLP10 -F	CCACCATACGATGGTGCAAA
OsTLP10 -R	TGCAAAGCGACGACTCGAT
OsTLP12 -F	CTAATTTCACGGGAACAAAGTTCAC
OsTLP12 -R	GCTGAACGCCTTAGCACCTT
OsTLP14 -F	GCCAATGGAACTCGCAAAAA
OsTLP14 -R	GATGCGGTTCATCTGATTGTGA
Actin-F	TGTATGCCAGTGGTCGTACCA
Actin-R	CCAGCAAGGTCGAGACGAA
b. Primers for yeast two-hybrid assay
AD-TLP10-F	gccatggaggccagtgaattcATGGCGCTGTGGCGGTGTAGCTCCT
AD-TLP10-R	atgcccacccgggtggaattcTTATTCACAGGCCAGCTTCGTGCCA
AD-TLP12-F	gccatggaggccagtgaattcATGGTTCCGTGGCGCCGCTCCTCCT
AD-TLP12-R	atgcccacccgggtggaattcTTAAGCAAGCTTTGTGCCAAAGTTG
BK-OSK20-F	atggccatggaggccgaattcATGGCGGCCGAGGCGGAGACGAAGG
BK-OSK20-R	tcgacggatccccgggaattcTCATTCGAAGGCCCACTGGTTCTCC
c. Primers for protein purification
6P--TLP10-F	ttccaggggcccctgggatccATGGCGCTGTGGCGGTGTAGCTCCT
6P--TLP10-R	acccgggaattccggggatccTTATTCACAGGCCAGCTTCGTGCCA
28A-SKP20-F	cagcaaatgggtcgcggatccATGGCGGCCGAGGCGGAGACGAAGG
28A-SKP20-R	acggagctcgaattcggatccTCATTCGAAGGCCCACTGGTTCTCC
